# Supplementary material for: Effect of Dual-Organic Cations on the Structure and Properties of 2D Hybrid Perovskites as Scintillators
Source: ACS Appl Mater Interfaces. 2024 May 3;16(19):25529–39. doi: 10.1021/acsami.4c01741 (PMC11103655; doi:10.1021/acsami.4c01741)
Supplement: Supplementary file 3 — am4c01741_si_003.cif [file am4c01741_si_003.cif]

####################################################################### 
# 
# This file contains crystal structure data downloaded from the 
# Cambridge Structural Database (CSD) hosted by the Cambridge 
# Crystallographic Data Centre (CCDC).
# 
# Full information about CCDC data access policies and citation 
# guidelines are available at http://www.ccdc.cam.ac.uk/access/V1 
# 
# Audit and citation data items may have been added by the CCDC. 
# Please retain this information to preserve the provenance of 
# this file and to allow appropriate attribution of the data. 
# 
#######################################################################

data_VESTA_phase_1
_database_code_depnum_ccdc_archive 'CCDC 2314411'
loop_
_audit_author_name
_audit_author_address
'R. Jedrzejewski'
;Lukasiewicz Research Network, PORT Polish Center for Technology Development 
Poland
;
_audit_update_record             
;
2024-04-16 deposited with the CCDC.	2024-04-16 downloaded from the CCDC.
;
# start Validation Reply Form
_vrf_SYMM001_VESTA_phase_1       
;
PROBLEM: _symmetry_cell_setting is missing
RESPONSE: Triclinic
;
_vrf_EXPT005_VESTA_phase_1       
;
PROBLEM: _exptl_crystal_description is missing
RESPONSE: Powder diffraction
;
_vrf_DIFF003_VESTA_phase_1       
;
PROBLEM: _diffrn_measurement_device_type is missing
RESPONSE: Bruker D8 Advance AXS diffractometer
;
_vrf_GEOM001_VESTA_phase_1       
;
PROBLEM: _geom_bond_atom_site_label_1 is missing
RESPONSE: C
;
_vrf_GEOM002_VESTA_phase_1       
;
PROBLEM: _geom_bond_atom_site_label_2 is missing
RESPONSE: C
;
_vrf_GEOM003_VESTA_phase_1       
;
PROBLEM: _geom_bond_distance is missing
RESPONSE: 1.89002
;
_vrf_GEOM006_VESTA_phase_1       
;
PROBLEM: _geom_angle_atom_site_label_2 is missing
RESPONSE: C
;
_vrf_GEOM007_VESTA_phase_1       
;
PROBLEM: _geom_angle_atom_site_label_3 is missing
RESPONSE: N
;
_vrf_GEOM008_VESTA_phase_1       
;
PROBLEM: _geom_angle is missing
RESPONSE: 1.79202
;
_vrf_PLAT029_VESTA_phase_1       
;
PROBLEM: _diffrn_measured_fraction_theta_full value Low .      0.000 Why?
RESPONSE: The three major causes of incomplete data sets are:  1 - A missing cusp of data due to data collection by rotation around the spindle axis only (standard on some image-plate systems).   2 - The DENZO image processing package has problems with certain strong reflections. They are often excluded from the data set.  3 - Incomplete scans, possibly based on erroneously assumed higher than actual symmetry. 
;
_vrf_PLAT043_VESTA_phase_1       
;
PROBLEM: Calculated and Reported Mol. Weight Differ by ..    1528.32 Check
RESPONSE: Due to special isotopes
;
_vrf_PLAT183_VESTA_phase_1       
;
PROBLEM: Missing _cell_measurement_reflns_used Value ....     Please Do !
RESPONSE: 1172
;
_vrf_PLAT184_VESTA_phase_1       
;
PROBLEM: Missing _cell_measurement_theta_min Value ......     Please Do !
RESPONSE: 3 degree
;
_vrf_PLAT185_VESTA_phase_1       
;
PROBLEM: Missing _cell_measurement_theta_max Value ......     Please Do !
RESPONSE: 65 degree
;
_vrf_PLAT197_VESTA_phase_1       
;
PROBLEM: Missing _cell_measurement_temperature Datum ....     Please Add
RESPONSE: 298 K
;
_vrf_PLAT198_VESTA_phase_1       
;
PROBLEM: Missing _diffrn_ambient_temperature   Datum ....     Please Add
RESPONSE: 298 K
;
_vrf_PLAT305_VESTA_phase_1       
;
PROBLEM: Isolated Hydrogen Atom   (Outside Bond Range ??)        H13 Check
RESPONSE: C - H with population 0.8 and 0.9 respectively.
;
_vrf_PLAT699_VESTA_phase_1       
;
PROBLEM: Missing _exptl_crystal_description Value .......     Please Do !
RESPONSE: Plate
;
_vrf_PLAT880_VESTA_phase_1       
;
PROBLEM: No datum for _diffrn_reflns_number supplied ....     Please Do !
RESPONSE: 11
;
_vrf_PLAT881_VESTA_phase_1       
;
PROBLEM: No Datum for _diffrn_reflns_av_R_equivalents ...     Please Do !
RESPONSE: 0.0
;
# Added during the CSD deposition process: Tuesday 16 April 2024 09:53 AM
# end Validation Reply Form


_chemical_name_common            'C31 H46 N4 Pb2 Br8'
_cell_length_a                   11.5323(4)
_cell_length_b                   11.6731(5)
_cell_length_c                   17.5264(7)
_cell_angle_alpha                99.6547(13)
_cell_angle_beta                 105.2685(10)
_cell_angle_gamma                90.6438(13)
_cell_volume                     2240.035470
_space_group_name_H-M_alt        'P -1'
_space_group_IT_number           2

loop_
_space_group_symop_operation_xyz
'x, y, z'
'-x, -y, -z'

loop_
_atom_site_label
_atom_site_occupancy
_atom_site_fract_x
_atom_site_fract_y
_atom_site_fract_z
_atom_site_adp_type
_atom_site_U_iso_or_equiv
_atom_site_type_symbol
Pb1 1.0 0.24494(2) 0.239633(18) -0.011473(16) Uani 0.032482 Pb
Pb2 1.0 0.74492(2) 0.254601(18) -0.011604(16) Uani 0.032740 Pb
Br1 1.0 -0.00101(6) 0.18802(6) 0.00154(5) Uani 0.044244 Br
Br2 1.0 0.31464(7) 0.27662(6) 0.18009(5) Uani 0.042751 Br
Br3 1.0 0.18198(7) 0.20941(6) -0.18389(5) Uani 0.047045 Br
Br4 1.0 0.18722(7) 0.49165(5) -0.00100(5) Uani 0.046222 Br
Br5 1.0 0.31258(7) -0.00779(5) 0.00106(5) Uani 0.046197 Br
Br6 1.0 0.49894(6) 0.31257(6) 0.00149(5) Uani 0.044007 Br
Br7 1.0 0.81414(7) 0.31351(6) 0.18005(5) Uani 0.043243 Br
Br8 1.0 0.68260(7) 0.19889(6) -0.18383(5) Uani 0.046768 Br
N1 1.0 0.1391(5) 0.0296(4) 0.1519(4) Uani 0.046937 N
N2 1.0 0.5357(7) 0.5449(7) 0.1881(5) Uani 0.056337 N
N3 1.0 0.5666(5) 0.1314(4) 0.1523(4) Uani 0.045097 N
N4 1.0 0.0652(5) 0.4444(4) 0.1512(4) Uani 0.048872 N
C1 1.0 0.0360(7) 0.0491(7) 0.1886(5) Uani 0.057245 C
C2 1.0 0.0764(7) 0.1128(7) 0.2729(5) Uani 0.056884 C
C3 1.0 0.1601(7) 0.0445(7) 0.3284(4) Uani 0.049579 C
C4 1.0 0.2817(8) 0.0695(7) 0.3537(5) Uani 0.061172 C
C5 1.0 0.3586(10) 0.0075(9) 0.4031(7) Uani 0.082791 C
C6 1.0 0.3178(13) -0.0828(9) 0.4286(5) Uani 0.091299 C
C7 1.0 0.1951(13) -0.1109(8) 0.4068(7) Uani 0.092317 C
C8 1.0 0.1187(9) -0.0466(7) 0.3569(5) Uani 0.068865 C
C9 1.0 0.5782(7) 0.5256(7) 0.2735(4) Uani 0.055291 C
C10 1.0 0.6609(8) 0.6222(7) 0.3296(4) Uani 0.052123 C
C11 1.0 0.6160(9) 0.7258(7) 0.3569(5) Uani 0.068068 C
C12 1.0 0.6902(13) 0.8155(8) 0.4068(7) Uani 0.089825 C
C13 1.0 0.8131(13) 0.8005(9) 0.4275(5) Uani 0.092376 C
C14 1.0 0.8591(10) 0.6986(9) 0.4008(5) Uani 0.079367 C
C15 1.0 0.7830(9) 0.6098(8) 0.3539(5) Uani 0.064468 C
C16 1.0 0.5851(7) 0.0204(7) 0.1850(4) Uani 0.056773 C
C17 1.0 0.5733(8) 0.0381(7) 0.2699(4) Uani 0.058271 C
C18 1.0 0.6595(7) 0.1290(7) 0.3289(4) Uani 0.048328 C
C19 1.0 0.6198(8) 0.2342(7) 0.3589(5) Uani 0.062368 C
C20 1.0 0.6982(13) 0.3185(8) 0.4121(7) Uani 0.084125 C
C21 1.0 0.8178(11) 0.2988(9) 0.4339(5) Uani 0.085254 C
C22 1.0 0.8600(9) 0.1948(9) 0.4045(5) Uani 0.078714 C
C23 1.0 0.7809(8) 0.1109(8) 0.3529(5) Uani 0.063024 C
C24 1.0 0.0873(7) 0.5722(5) 0.1864(5) Uani 0.055003 C
C25 1.0 0.0736(8) 0.5965(7) 0.2690(5) Uani 0.061313 C
C26 1.0 0.1587(8) 0.5336(7) 0.3276(4) Uani 0.052754 C
C27 1.0 0.2787(8) 0.5620(8) 0.3514(5) Uani 0.066892 C
C28 1.0 0.3581(9) 0.5032(9) 0.4037(7) Uani 0.082338 C
C29 1.0 0.3166(13) 0.4151(9) 0.4318(5) Uani 0.093286 C
C30 1.0 0.1934(13) 0.3866(8) 0.4114(7) Uani 0.087670 C
C31 1.0 0.1190(9) 0.4465(7) 0.3589(5) Uani 0.071436 C
H1 1.0 0.112200 -0.008400 0.101700 Uiso 0.056000 H
H2 1.0 0.192800 -0.012400 0.180400 Uiso 0.056000 H
H3 1.0 0.173000 0.098300 0.151900 Uiso 0.056000 H
H4 1.0 -0.023200 0.093600 0.156800 Uiso 0.069000 H
H5 1.0 -0.001700 -0.025700 0.187800 Uiso 0.069000 H
H6 1.0 0.006800 0.130300 0.292500 Uiso 0.068000 H
H7 1.0 0.116400 0.186300 0.273700 Uiso 0.068000 H
H8 1.0 0.312600 0.131000 0.336300 Uiso 0.073000 H
H9 1.0 0.440100 0.028000 0.419300 Uiso 0.100000 H
H10 1.0 0.371000 -0.126600 0.460600 Uiso 0.110000 H
H11 1.0 0.165300 -0.171600 0.425500 Uiso 0.111000 H
H12 1.0 0.036900 -0.065300 0.341900 Uiso 0.082000 H
H13 1.0 0.638700 0.547000 0.151500 Uiso 0.048781 H
H14 1.0 0.496400 0.618400 0.186500 Uiso 0.068000 H
H15 1.0 0.477800 0.483000 0.157000 Uiso 0.068000 H
H16 1.0 0.619400 0.453100 0.274500 Uiso 0.066000 H
H17 1.0 0.509000 0.516800 0.293200 Uiso 0.066000 H
H18 1.0 0.533900 0.735100 0.341400 Uiso 0.082000 H
H19 1.0 0.659200 0.884500 0.426200 Uiso 0.108000 H
H20 1.0 0.864800 0.861100 0.460200 Uiso 0.111000 H
H21 1.0 0.941400 0.689900 0.414500 Uiso 0.096000 H
H22 1.0 0.813900 0.539000 0.337700 Uiso 0.077000 H
H23 1.0 0.573800 0.119400 0.102400 Uiso 0.054000 H
H24 1.0 0.621300 0.185600 0.182900 Uiso 0.054000 H
H25 1.0 0.493800 0.155500 0.151900 Uiso 0.054000 H
H26 1.0 0.664100 -0.006500 0.184800 Uiso 0.068000 H
H27 1.0 0.526300 -0.039000 0.151200 Uiso 0.068000 H
H28 1.0 0.492300 0.060100 0.268700 Uiso 0.070000 H
H29 1.0 0.584900 -0.035700 0.289100 Uiso 0.070000 H
H30 1.0 0.538700 0.248500 0.343000 Uiso 0.075000 H
H31 1.0 0.670000 0.388200 0.433100 Uiso 0.101000 H
H32 1.0 0.871300 0.356200 0.468800 Uiso 0.102000 H
H33 1.0 0.941400 0.181600 0.419600 Uiso 0.094000 H
H34 1.0 0.809200 0.040300 0.333600 Uiso 0.076000 H
H35 1.0 0.073800 0.432400 0.101800 Uiso 0.059000 H
H36 1.0 -0.008900 0.422000 0.149600 Uiso 0.059000 H
H37 1.0 0.117500 0.403300 0.181600 Uiso 0.059000 H
H38 1.0 0.167600 0.596700 0.187400 Uiso 0.066000 H
H39 1.0 0.031200 0.617100 0.152600 Uiso 0.066000 H
H40 1.0 -0.007800 0.574400 0.267000 Uiso 0.073000 H
H41 1.0 0.085800 0.679800 0.288600 Uiso 0.073000 H
H42 1.0 0.307600 0.622400 0.332100 Uiso 0.080000 H
H43 1.0 0.439500 0.524200 0.419400 Uiso 0.099000 H
H44 1.0 0.370200 0.372900 0.464900 Uiso 0.113000 H
H45 1.0 0.163600 0.329100 0.432900 Uiso 0.105000 H
H46 1.0 0.037300 0.427000 0.343800 Uiso 0.086000 H

loop_
_atom_site_aniso_label
_atom_site_aniso_U_11
_atom_site_aniso_U_22
_atom_site_aniso_U_33
_atom_site_aniso_U_12
_atom_site_aniso_U_13
_atom_site_aniso_U_23
Pb1 0.02700 0.02690 0.04648 0.00509 0.01243 0.01035
Pb2 0.02700 0.02591 0.04690 0.00448 0.01214 0.00715
Br1 0.02890 0.04600 0.05760 0.00410 0.01300 0.00620
Br2 0.03810 0.04210 0.04720 0.00460 0.01040 0.00710
Br3 0.05220 0.04340 0.04300 -0.00070 0.00870 0.00740
Br4 0.05580 0.02700 0.06020 0.00650 0.02060 0.01150
Br5 0.05570 0.02680 0.06040 0.00640 0.02120 0.01050
Br6 0.02760 0.05020 0.05770 0.00720 0.01310 0.01630
Br7 0.03840 0.04350 0.04820 0.00370 0.01050 0.01090
Br8 0.05090 0.04380 0.04320 0.00820 0.00770 0.00860
N1 0.05300 0.04300 0.04100 0.01000 0.00600 0.00700
N2 0.04000 0.06100 0.06000 0.00500 0.00800 -0.00300
N3 0.03600 0.05300 0.04800 -0.00100 0.01500 0.00800
N4 0.04400 0.05100 0.05400 0.00900 0.01600 0.01100
C1 0.04600 0.06700 0.06300 0.01000 0.01400 0.02400
C2 0.06000 0.06200 0.05600 0.01300 0.02700 0.01200
C3 0.06000 0.04900 0.04100 0.00600 0.02000 0.00100
C4 0.06800 0.06400 0.05100 0.00000 0.01600 0.00900
C5 0.07200 0.10800 0.05800 0.00300 0.00000 0.01400
C6 0.11800 0.09000 0.04200 0.02600 -0.01600 0.00400
C7 0.16300 0.05500 0.05600 -0.00300 0.01900 0.01900
C8 0.08500 0.06700 0.05500 -0.01000 0.02000 0.01100
C9 0.05200 0.06600 0.05000 -0.00400 0.02100 0.00500
C10 0.06400 0.05400 0.04700 0.01000 0.02400 0.01800
C11 0.07600 0.07400 0.05900 0.01900 0.02200 0.01800
C12 0.14500 0.05800 0.06200 0.02000 0.02300 0.00500
C13 0.12900 0.07900 0.04500 -0.02800 -0.00900 -0.00200
C14 0.08100 0.10600 0.04900 -0.00600 0.01600 0.01100
C15 0.07500 0.07300 0.05100 0.02000 0.02600 0.01100
C16 0.06600 0.04100 0.06000 0.01300 0.00700 0.01500
C17 0.06800 0.05900 0.05000 -0.00300 0.01100 0.02400
C18 0.05700 0.05200 0.03900 0.00200 0.01200 0.01800
C19 0.06600 0.07000 0.05400 0.01400 0.01700 0.01700
C20 0.13800 0.05700 0.05400 0.01100 0.02400 0.00300
C21 0.10800 0.08700 0.04300 -0.02100 -0.00600 0.00600
C22 0.05500 0.11300 0.06000 -0.00700 0.00700 0.00700
C23 0.06200 0.07700 0.04900 0.01400 0.01400 0.00900
C24 0.05700 0.03700 0.06400 -0.00200 0.00800 0.00300
C25 0.06700 0.04800 0.06100 0.01700 0.01200 -0.00500
C26 0.06800 0.04700 0.04800 0.00500 0.02900 0.00000
C27 0.06100 0.08600 0.05800 0.00400 0.01900 0.02000
C28 0.06500 0.11300 0.05900 0.00300 0.00700 0.00300
C29 0.13500 0.08300 0.04500 0.04300 -0.00200 0.00400
C30 0.13600 0.06300 0.05700 -0.00500 0.01400 0.01100
C31 0.07700 0.06900 0.06400 -0.01200 0.01700 0.00400
_chemical_name_systematic        'Bis(phenylethyl-benzylammonium) lead bromide'
_exptl_crystal_colour            Colourless
_exptl_crystal_description       Hygroscopic
_diffrn_ambient_temperature      '298 K'
_chemical_formula_sum            'C31 H46 N4 Pb2 Br8'
_exptl_crystal_recrystallization_method 'Solvent evaporation'
_chemical_properties_physical    Moisture-sensitive,Hygroscopic
_exptl_crystal_preparation       Luminescent
