# Supplementary material for: Effect of Dual-Organic Cations on the Structure and Properties of 2D Hybrid Perovskites as Scintillators
Source: ACS Appl Mater Interfaces. 2024 May 3;16(19):25529–39. doi: 10.1021/acsami.4c01741 (PMC11103655; doi:10.1021/acsami.4c01741)
Supplement: Supplementary file 5 — am4c01741_si_005.cif [file am4c01741_si_005.cif]

####################################################################### 
# 
# This file contains crystal structure data downloaded from the 
# Cambridge Structural Database (CSD) hosted by the Cambridge 
# Crystallographic Data Centre (CCDC).
# 
# Full information about CCDC data access policies and citation 
# guidelines are available at http://www.ccdc.cam.ac.uk/access/V1 
# 
# Audit and citation data items may have been added by the CCDC. 
# Please retain this information to preserve the provenance of 
# this file and to allow appropriate attribution of the data. 
# 
#######################################################################

data_VESTA_phase_1
_database_code_depnum_ccdc_archive 'CCDC 2314410'
loop_
_audit_author_name
_audit_author_address
'R. Jedrzejewski'
;Lukasiewicz Research Network, PORT Polish Center for Technology Development 
Poland
;
_audit_update_record             
;
2024-04-16 deposited with the CCDC.	2024-04-16 downloaded from the CCDC.
;
# start Validation Reply Form
_vrf_SYMM001_VESTA_phase_1       
;
PROBLEM: _symmetry_cell_setting is missing
RESPONSE: Orthorombic
;
_vrf_EXPT005_VESTA_phase_1       
;
PROBLEM: _exptl_crystal_description is missing
RESPONSE: Powder diffraction
;
_vrf_DIFF003_VESTA_phase_1       
;
PROBLEM: _diffrn_measurement_device_type is missing
RESPONSE: Bruker D8 Advance AXS diffractometer
;
_vrf_GEOM001_VESTA_phase_1       
;
PROBLEM: _geom_bond_atom_site_label_1 is missing
RESPONSE: C
;
_vrf_GEOM002_VESTA_phase_1       
;
PROBLEM: _geom_bond_atom_site_label_2 is missing
RESPONSE: C
;
_vrf_GEOM003_VESTA_phase_1       
;
PROBLEM: _geom_bond_distance is missing
RESPONSE: 1.89002
;
_vrf_GEOM006_VESTA_phase_1       
;
PROBLEM: _geom_angle_atom_site_label_2 is missing
RESPONSE: C
;
_vrf_GEOM007_VESTA_phase_1       
;
PROBLEM: _geom_angle_atom_site_label_3 is missing
RESPONSE: N
;
_vrf_GEOM008_VESTA_phase_1       
;
PROBLEM: _geom_angle is missing
RESPONSE: 1.79202
;
_vrf_PLAT029_VESTA_phase_1       
;
PROBLEM: _diffrn_measured_fraction_theta_full value Low .      0.000 Why?
RESPONSE: The three major causes of incomplete data sets are:  1 - A missing cusp of data due to data collection by rotation around the spindle axis only (standard on some image-plate systems).   2 - The DENZO image processing package has problems with certain strong reflections. They are often excluded from the data set.  3 - Incomplete scans, possibly based on erroneously assumed higher than actual symmetry. 
;
_vrf_PLAT043_VESTA_phase_1       
;
PROBLEM: Calculated and Reported Mol. Weight Differ by ..    1542.34 Check
RESPONSE: Due to special isotopes
;
_vrf_PLAT183_VESTA_phase_1       
;
PROBLEM: Missing _cell_measurement_reflns_used Value ....     Please Do !
RESPONSE: 1172
;
_vrf_PLAT184_VESTA_phase_1       
;
PROBLEM: Missing _cell_measurement_theta_min Value ......     Please Do !
RESPONSE: 3 degree
;
_vrf_PLAT185_VESTA_phase_1       
;
PROBLEM: Missing _cell_measurement_theta_max Value ......     Please Do !
RESPONSE: 65 degree
;
_vrf_PLAT197_VESTA_phase_1       
;
PROBLEM: Missing _cell_measurement_temperature Datum ....     Please Add
RESPONSE: 298 K
;
_vrf_PLAT198_VESTA_phase_1       
;
PROBLEM: Missing _diffrn_ambient_temperature   Datum ....     Please Add
RESPONSE: 298 K
;
_vrf_PLAT699_VESTA_phase_1       
;
PROBLEM: Missing _exptl_crystal_description Value .......     Please Do !
RESPONSE: Plate
;
_vrf_PLAT880_VESTA_phase_1       
;
PROBLEM: No datum for _diffrn_reflns_number supplied ....     Please Do !
RESPONSE: 11
;
_vrf_PLAT881_VESTA_phase_1       
;
PROBLEM: No Datum for _diffrn_reflns_av_R_equivalents ...     Please Do !
RESPONSE: 0.0
;
# Added during the CSD deposition process: Tuesday 16 April 2024 09:10 AM
# end Validation Reply Form

_chemical_name_common                  'C14 H20 Br4 N2 Pb'
_cell_length_a                         33.424(2)
_cell_length_b                         8.1558(7)
_cell_length_c                         8.1472(5)
_cell_angle_alpha                      90.000000
_cell_angle_beta                       90.000000
_cell_angle_gamma                      90.000000
_cell_volume                           2220.922163
_space_group_name_H-M_alt              'C m c 21'
_space_group_IT_number                 36

loop_
_space_group_symop_operation_xyz
   'x, y, z'
   '-x, -y, z+1/2'
   'x, -y, z+1/2'
   '-x, y, z'
   'x+1/2, y+1/2, z'
   '-x+1/2, -y+1/2, z+1/2'
   'x+1/2, -y+1/2, z+1/2'
   '-x+1/2, y+1/2, z'

loop_
   _atom_site_label
   _atom_site_occupancy
   _atom_site_fract_x
   _atom_site_fract_y
   _atom_site_fract_z
   _atom_site_adp_type
   _atom_site_U_iso_or_equiv
   _atom_site_type_symbol
   Pb1        1.0     0.500000     0.2497(2)    0.2064(10)  Uani  0.035300 Pb
   Br1        1.0     0.58988(3)   0.2484(5)    0.2094(18)  Uani  0.071433 Br
   Br2        1.0     0.500000     0.5668(4)    0.38935(16) Uani  0.049667 Br
   Br3        1.0     0.500000     0.0674(4)    0.52352(17) Uani  0.050333 Br
   N1         1.0     0.5783(4)    0.3245(17)   0.6322(15)  Uani  0.060667 N
   H1A        1.0     0.552063     0.310156     0.644886    Uiso  0.091000 H
   H1B        1.0     0.584710     0.427261     0.657956    Uiso  0.091000 H
   H1C        1.0     0.584966     0.304811     0.528177    Uiso  0.091000 H
   C1         1.0     0.5989(4)    0.217(3)     0.735(3)    Uani  0.088000 C
   H1D        1.0     0.591838     0.104444     0.708057    Uiso  0.106000 H
   H1E        1.0     0.591561     0.236925     0.848468    Uiso  0.106000 H
   C2         1.0     0.6441(4)    0.243(3)     0.712(3)    Uani  0.080333 C
   C3         1.0     0.6624(7)    0.140(2)     0.604(3)    Uani  0.096000 C
   H3         1.0     0.646855     0.065632     0.545378    Uiso  0.115000 H
   C4         1.0     0.7028(7)    0.141(3)     0.579(4)    Uani  0.162333 C
   H4         1.0     0.715419     0.060583     0.516627    Uiso  0.193000 H
   C5         1.0     0.7236(7)    0.267(4)     0.648(4)    Uani  0.187667 C
   H5         1.0     0.750163     0.283820     0.618392    Uiso  0.226000 H
   C6         1.0     0.7061(8)    0.369(4)     0.763(5)    Uani  0.199667 C
   H6         1.0     0.721798     0.443719     0.820674    Uiso  0.241000 H
   C7         1.0     0.6659(8)    0.362(3)     0.791(4)    Uani  0.142667 C
   H7         1.0     0.653557     0.435314     0.861858    Uiso  0.172000 H

loop_
   _atom_site_aniso_label
   _atom_site_aniso_U_11
   _atom_site_aniso_U_22
   _atom_site_aniso_U_33
   _atom_site_aniso_U_12
   _atom_site_aniso_U_13
   _atom_site_aniso_U_23
   Pb1	 0.04990  0.02820  0.02780  0.00000  0.00000 -0.00022
   Br1	 0.05220  0.09640  0.06570  0.00920  0.00500  0.02500
   Br2	 0.07200  0.03900  0.03800  0.00000  0.00000 -0.01200
   Br3	 0.06800  0.04200  0.04100  0.00000  0.00000  0.01500
   N1	 0.07500  0.05200  0.05500  0.00000  0.01700 -0.00500
   C1	 0.08400  0.09000  0.09000  0.01900 -0.00100 -0.00700
   C2	 0.07300  0.10100  0.06700  0.00700 -0.00300  0.01300
   C3	 0.06400  0.10100  0.12300 -0.00100  0.02700  0.01000
   C4	 0.07700  0.16000  0.25000  0.00900  0.04600  0.00600
   C5	 0.06300  0.19000  0.31000 -0.01400  0.00900  0.01000
   C6	 0.10900  0.18000  0.31000 -0.03700 -0.02000 -0.04000
   C7	 0.10800  0.15000  0.17000 -0.02200 -0.00900 -0.02600

_chemical_name_systematic        'catena-[bis(benzylammonium) bis(μ-bromo)-bis(bromo)-lead(ii)]'
_exptl_crystal_colour            Colourless
_exptl_crystal_description       Hygroscopic
_diffrn_ambient_temperature      '298 K'
_chemical_formula_sum            C14H20N2PbBr4
_exptl_crystal_recrystallization_method 'Solvent evaporation'
_chemical_properties_physical    Moisture-sensitive,Hygroscopic
